# Supplementary material for: Heart rate variability and baroreceptor reflex sensitivity in early- versus late-onset preeclampsia
Source: PLoS One. 2017 Oct 20;12(10):e0186521. doi: 10.1371/journal.pone.0186521 (PMC5650147; doi:10.1371/journal.pone.0186521)
Supplement: S1 Table — Dataset of the reported data plus blood pressure values. (XLS) [file pone.0186521.s001.XLS]

## Sheet: para4SPSS4paperHypPregFinal
age	height	weightbefore	current weight	Delivery	HR	SBP	MAP	DBP	PP	BRS	RESP	SDNN	RMSSD	LFrri	HFrri	LFHFrri	GRP	SSW	OnsetGRP	BMIbefore
21	175	82	98	231	94.2875	151.016	110.398	90.9125	60.0366	9.92841	19.5848	39.7538	21.4388	6.00061	5.40948	0.59113	1	32	1	26.7755
26	166	93	110	233	82.0411	158.329	105.265	84.822	73.5433	11.0629	19.8194	44.3989	20.5787	5.79422	4.79897	0.99525	1	32	1	33.7495
37	180	62	74	202	72.9436	129.765	92.1073	73.6947	56.0928	11.9634	18.4874	42.9513	18.7567	5.58744	4.56537	1.02207	1	27	1	19.1358
34	160	53	70	220	91.3292	127.557	95.046	83.4275	44.1294	5.25841	22.6021	23.0066	6.47256	5.15809	2.68645	2.47164	1	31	1	20.7031
32	156	54	72	232	102.087	168.715	135.051	115.702	53.0133	4.86625	18.5226	14.4553	8.03978	3.70031	3.94709	-0.24678	1	33	1	22.1893
24	160	69	86	223	65.9974	153.981	113.246	94.304	59.7098	13.87	19.0216	28.9818	27.1489	4.2281	5.39567	-1.16757	1	32	1	26.9531
30	163	53	63.5	208	76.1394	127.439	95.8646	82.9911	44.4481	15.2325	18.3139	44.9114	35.9945	6.42015	6.35151	0.06865	1	29	1	19.9481
32	166	57	74	220	79.9155	138.233	108.256	95.5827	42.6655	12.0183	18.6593	38.7202	19.5905	5.42484	4.37746	1.04738	1	31	1	20.6852
40	162	72	88	233	81.5751	180.685	121.742	107.959	72.481	3.4205	26.3068	32.6272	11.452	5.43985	4.35206	1.08779	1	33	1	27.4348
34	154	62	67	207	89.848	198.875	144.396	130.16	68.664	3.82095	21.2491	22.2009	7.34423	5.05385	2.55685	2.497	1	29	1	26.1427
20	167	48	62	281	91.7673	137.425	107.944	93.291	44.1341	9.43929	18.0792	34.1956	20.0164	5.11101	5.32036	-0.20934	1	38	2	17.2111
32	174	103	108	251	89.9128	151.876	109.386	94.541	57.3351	13.059	22.0174	44.3214	25.3232	7.1703	5.98308	1.18722	1	31	2	34.0203
22	168	62	85	246	76.0034	135.707	105.73	92.403	43.1618	29.6416	16.7179	66.8765	65.8431	7.00245	7.22123	-0.21879	1	35	2	21.9671
36	164	68	80.5	262	58.869	127.654	102.591	92.3987	35.3126	23.1679	16.8995	80.9011	61.5155	7.48243	7.02081	0.46162	1	37	2	25.2826
33	165	116	123	261	102.939	153.091	106.022	84.8244	68.3043	7.79655	18.0025	37.4263	13.4032	5.80236	5.08919	0.71316	1	29	2	42.6079
34	163	52	65	276	56.5743	131.773	105.689	94.7087	37.0639	20.1558	18.0015	60.0945	54.8944	6.37619	6.69524	-0.31905	1	36	2	19.5717
40	172	75	88	264	65.903	164.271	130.694	118.201	46.0707	18.9837	25.3272	49.9042	44.4675	6.28129	5.05565	1.22563	1	37	2	25.3515
33	166	59	74	253	72.8836	156.224	123.447	111.842	44.1975	8.18603	19.8397	42.3086	23.2705	6.18437	5.22318	0.96119	1	36	2	21.4109
24	168	53	66	247	83.9621	144.87	116.662	101.312	43.5901	8.61278	20.5053	35.6867	30.5035	4.92866	4.74529	0.18337	1	35	2	18.7783
28	168	63	75	280	85.3513	141.901	110.136	99.7226	42.1782	7.5563	16.4563	27.3337	24.3585	5.25164	5.06587	0.18577	1	40	2	22.3214
33	151	44	55	256	77.9659	136.256	111.858	102.274	33.9547	7.2535	21.3041	36.9997	16.9146	5.84752	4.45192	1.3956	1	36	2	19.5556
39	164	77	94	267	93.8191	131.479	96.4554	85.1424	46.3366	9.763	14.3013	30.903	14.8223	5.2468	4.54958	0.69723	1	38	2	28.6288
22	160	47	66	250	78.3063	136.404	113.599	105.967	30.4371	16.8474	16.8605	74.4188	55.2038	7.08324	6.91517	0.16807	1	36	2	18.3594
22	171	90	120	245	77.239	160.344	105.026	88.0109	72.3658	9.44781	15.1849	30.1485	15.9273	5.73036	4.82927	0.9011	1	35	2	30.7787
20	169	57	63	252	104.185	110.805	91.6031	80.1014	30.7031	6.03382	18.6878	45.1351	13.7027	6.37618	5.08099	1.29518	2	34	1	19.9573
29	164	53	64	271	79.8902	117.698	83.7436	69.825	47.8734	16.2642	13.6184	37.9099	28.6103	5.88627	6.16503	-0.27876	2	29	1	19.7055
38	160	53	64	291	95.7512	106.858	84.1074	74.3743	32.4399	6.01559	15.6631	32.0676	19.3498	5.39349	3.65938	1.73411	2	32	1	20.7031
25	170	68	79	278	78.3454	112.726	76.2702	63.4884	49.2377	19.2998	14.0021	69.7388	45.3595	7.43324	6.58881	0.84443	2	30	1	23.5294
30	168	60	70	269	78.5175	89.5674	68.4662	56.5049	33.0625	17.4835	18.0961	36.3056	28.0709	5.58601	5.72996	-0.14395	2	33	1	21.2585
28	177	77	85	272	95.0252	123.705	95.1216	81.9727	41.7314	4.66478	14.622	32.9936	6.66017	5.32707	3.15396	2.17312	2	33	1	24.5779
31	170	69	71	275	83.7265	105.75	74.3855	60.3432	45.4258	10.7496	17.0149	29.2292	15.1856	5.66366	4.65502	1.00864	2	30	1	23.8754
34	160	59	68	267	78.4581	127.438	96.8057	77.8073	49.6303	6.74149	17.7982	33.0843	13.6852	5.75295	4.25031	1.50264	2	33	1	23.0469
38	158	65	80	259	84.4984	106.82	77.961	65.2265	41.5933	9.15479	26.7222	29.4157	21.7667	4.22726	4.14135	0.08592	2	33	1	26.0375
35	164	48	54	246	89.1525	118.194	87.9311	76.0657	42.1284	7.5467	15.0692	35.478	16.9175	5.82721	5.19902	0.62819	2	30	1	17.8465
39	172	60	65	267	69.3297	95.1208	68.5629	56.5004	38.6176	23.3026	14.3122	41.587	37.6093	5.29868	6.57422	-1.27554	2	26	1	20.2812
33	158	47	64	266	89.1805	124.943	98.2177	80.1053	44.8375	6.31314	18.4145	35.7847	10.2973	5.20305	3.92197	1.28108	2	34	1	18.8271
33	169	70	79	291	80.0975	97.7791	69.5443	59.1348	38.6442	13.0054	17.6591	35.1746	21.8426	6.22133	4.98143	1.2399	2	30	1	24.5089
30	167	57	57	260	70.4788	108.769	79.8231	65.8444	42.9246	17.1627	16.7112	42.5587	29.4107	6.7277	5.50747	1.22024	2	25	1	20.4382
38	173	63	76	281	74.945	118.513	93.672	83.245	35.2675	7.63077	17.1731	24.6272	14.0162	5.08489	4.03363	1.05126	2	33	1	21.0498
32	172	63	84	276	96.2448	133.547	103.803	91.588	41.9586	7.71681	22.5564	38.5298	16.8317	6.57045	5.0688	1.50165	2	33	1	21.2953
28	163	52	64	288	93.4765	105.427	78.9612	67.1066	38.388	8.42327	17.06	26.4581	14.0968	5.34687	4.79264	0.55423	2	32	1	19.5717
34	174	64	77	274	85.3678	91.0163	65.2718	55.2145	35.8018	9.1832	16.0418	23.7474	14.1727	4.65787	4.90438	-0.2465	2	31	1	21.1389
34	165	58	66	274	97.9951	95.1572	71.1788	61.7853	33.3719	8.03865	13.586	26.8701	9.02368	4.95243	4.19344	0.75899	2	30	1	21.3039
42	169	54	59	280	97.9277	99.3878	82.902	72.9368	26.4326	4.85505	16.13	27.319	6.91256	4.08321	3.09371	0.9895	2	33	1	18.9069
31	172	60	65	274	74.787	109	76.6112	63.3657	45.6342	10.2867	19.2494	26.4336	17.8518	5.0538	4.70849	0.34532	2	32	1	20.2812
37	168	80	101	252	87.147	120.403	88.5488	76.2538	44.1489	15.0993	20.0217	45.1223	45.275	5.6822	6.35443	-0.67224	2	30	1	28.3447
36	169	63	72	290	81.0087	101.503	78.7743	66.1158	35.3875	14.8077	16.8424	42.1479	30.0564	6.05673	6.00597	0.05075	2	30	1	22.0581
32	168	68	81	274	96.0948	112.316	86.1273	72.4338	39.8818	5.21816	21.4411	25.5505	12.0181	5.16721	4.23453	0.93268	2	30	1	24.093
33	167	81	88	281	63.8586	114.132	75.9801	63.4008	50.7272	15.6999	17.3155	50.7126	29.3901	6.38541	5.17925	1.20616	2	30	1	29.0437
33	180	60	71	274	93.3561	86.4987	63.4956	53.2872	33.2309	5.01329	17.1602	20.7898	9.98485	4.22675	3.1391	1.08764	2	30	1	18.5185
35	160	59	65	274	89.4142	101.195	77.3269	67.5543	33.6403	6.64075	16.5781	38.4877	13.6199	5.39812	4.64532	0.7528	2	32	1	23.0469
43	176	112	110	274	76.8864	91.0964	57.5922	42.9875	48.0516	8.99088	23.8836	39.9316	23.0027	6.27249	4.51689	1.7556	2	27	1	36.157
33	163	70	81	278	95.6402	109.386	85.0523	72.8469	36.5117	9.55038	17.2772	25.6093	14.9052	5.08678	4.71727	0.36951	2	30	1	26.3465
42	163	57	67	271	80.4669	138.855	105.531	91.3161	47.8079	9.09902	18.588	36.736	17.6538	6.44384	5.23418	1.20966	2	30	1	20.94
20	173	58	71.5	271	89.4379	123.53	96.1402	70.8242	52.7057	14.0106	17.1354	46.536	25.7881	6.55234	6.2407	0.31164	2	38	2	19.3792
35	165	68	83	266	89.7469	112.841	77.6498	66.2376	46.6031	10.1299	15.6095	42.9846	18.8934	6.11972	5.71191	0.40781	2	35	2	24.977
34	171	59	70.5	264	98.7975	106.76	84.7695	74.4394	32.3207	8.67296	14.5502	38.2417	9.13823	5.56732	4.13017	1.43715	2	35	2	20.1771
30	169	55	68	281	73.3578	93.8043	66.8537	57.9624	35.8418	13.314	16.3044	17.6925	7.71159	4.28283	3.23657	1.04626	2	34	2	19.257
33	163	55	70	286	70.3576	79.8579	45.1135	32.0267	48.1601	13.3666	18.416	33.1701	21.1376	5.9216	4.80021	1.12138	2	35	2	20.7008
38	168	69	77	279	87.31	100.144	78.9455	69.5309	30.6728	7.71431	20.7813	30.2772	17.1977	4.9119	4.99084	-0.07893	2	34	2	24.4473
26	163	55	73	280	79.6728	87.5012	60.7745	49.9665	37.5347	10.7908	18.2432	24.0957	18.1842	4.82699	4.71204	0.11495	2	39	2	20.7008
40	160	51	61	281	70.2347	101.468	72.4858	61.7639	39.7039	9.48096	15.5206	27.5057	19.3362	5.24266	5.0875	0.15515	2	35	2	19.9219
32	170	70	82	277	81.4971	103.174	67.7432	52.8677	50.306	5.49828	23.2242	27.4221	11.5084	5.3835	3.6216	1.7619	2	30	2	24.2215
26	172	64	82	248	83.1239	98.2469	69.7757	58.5971	39.6499	15.2969	18.2183	52.8913	29.3468	6.932	5.99084	0.94116	2	35	2	21.6333
34	170	55	69	290	72.9612	119.254	81.0095	68.2478	51.0064	13.2617	19.2407	70.1499	33.1476	6.4006	5.19824	1.20236	2	41	2	19.0311
31	160	58	77	283	84.938	106.456	75.7593	61.5958	44.8604	7.22315	16.0663	33.7986	19.0803	5.87096	5.19849	0.67247	2	39	2	22.6562
38	162	51	62	275	80.9756	91.1452	68.8433	60.1424	30.9625	11.9568	13.3714	41.9536	20.7787	6.62174	5.16222	1.45952	2	37	2	19.433
29	172	61	82	275	71.3867	141.811	107.626	94.2126	47.5982	14.0893	15.3198	37.6904	32.6689	5.63903	5.58067	0.05836	2	38	2	20.6193
30	164	78	87	278	97.7285	134.229	91.0431	61.1888	73.0406	7.75748	19.9439	20.835	10.2069	4.27424	3.98573	0.28851	2	37	2	29.0006
36	170	55	66	270	76.325	101.975	74.8941	64.275	37.6999	12.5191	16.9281	34.0441	26.8632	5.58673	5.46464	0.12209	2	36	2	19.0311
38	157	55	70	272	81.3583	106.757	80.4682	70.8527	35.9046	6.76685	20.9484	23.9607	16.272	4.77668	4.33559	0.4411	2	38	2	22.3133
29	165	50	62	272	99.0634	110.482	77.1389	61.4585	49.0508	4.81585	21.2431	22.148	7.38861	4.35925	2.77808	1.58117	2	31	2	18.3655
25	168	62	81	278	74.5868	120.86	89.9853	73.1771	47.6695	7.67078	22.6909	45.3338	18.8783	5.60842	4.27042	1.33801	2	36	2	21.9671
31	165	73	83	279	63.8185	123.79	92.8137	78.443	45.347	15.3673	20.3427	41.4536	33.9616	6.44828	5.66812	0.78016	2	37	2	26.8136
31	170	62	73	283	87.6335	92.7087	68.3267	59.3902	33.3244	12.3413	20.4255	45.1969	22.9625	6.05114	5.15404	0.8971	2	31	2	21.4533
30	164	62	74	276	81.9664	104.763	75.6854	60.8597	43.9035	9.83209	18.6515	42.9625	26.5888	6.86483	5.70543	1.15939	2	38	2	23.0518
36	164	80	94	286	87.948	122.602	93.9856	81.5733	41.0284	4.96973	19.325	30.8151	11.3779	5.60806	3.72385	1.8842	2	35	2	29.7442
32	164	54	64	281	85.9595	127.843	106.666	96.7691	31.0738	5.34141	16.1375	22.6968	10.9205	4.64577	4.3067	0.33907	2	38	2	20.0773
35	168	85	102	274	86.5065	114.386	82.425	73.8356	40.55	9.76242	19.0081	35.9551	24.4238	6.15037	5.21995	0.93042	2	35	2	30.1162
23	165	76	86	275	88.0461	85.6744	57.6125	46.499	39.1754	9.77374	24.3746	22.5715	16.107	5.1214	3.83807	1.28333	2	35	2	27.9155
28	169	57	84	255	93.9042	115.799	86.1071	72.9976	42.8073	11.8713	21.4531	34.4387	15.7321	5.39998	4.69066	0.70931	2	34	2	19.9573
19	165	49	56	256	80.8465	92.1447	63.7154	51.4446	40.6938	16.4982	16.3817	32.2492	40.4901	4.74273	5.75258	-1.00985	2	34	2	17.9982
32	168	64	75	279	80.725	112.143	85.1739	72.6224	39.5206	6.43212	15.4686	41.2371	16.3618	6.28187	5.08162	1.20025	2	35	2	22.6757
36	160	74	82	281	75.233	96.1827	64.9103	53.4791	42.6807	9.32764	19.704	27.2631	18.9258	4.43039	4.67809	-0.2477	2	37	2	28.9062
32	170	70	83	277	70.2263	109.162	63.1619	46.9332	62.3698	9.65393	21.7785	63.8072	45.1977	6.32588	5.76155	0.56433	2	38	2	24.2215
31	172	60	67	274	74.3512	94.8637	70.3013	58.9646	35.5073	13.9498	18.0128	40.4026	28.3863	6.13015	5.45145	0.6787	2	36	2	20.2812
26	170	68	81	278	69.4188	111.189	82.569	72.9188	38.2699	15.7186	20.1616	55.1026	32.6571	6.99193	5.78971	1.20222	2	39	2	23.5294
31	168	60	71	269	80.8329	91.3474	63.7333	52.2997	39.0477	11.9308	17.6708	37.5538	20.8677	6.58294	5.11338	1.46956	2	37	2	21.2585
28	177	77	88	272	90.2077	133.278	107.481	92.4861	40.7941	4.56829	18.6243	36.1934	12.7164	6.28248	3.3998	2.88268	2	37	2	24.5779
31	170	69	76	275	76.7558	96.8475	69.1848	58.8429	38.0198	20.2727	16.8801	44.0042	28.1469	6.65636	6.04402	0.61234	2	35	2	23.8754
34	167	81	91	281	71.3569	126.05	86.3053	72.7849	53.2652	13.6073	14.9405	54.4443	25.6585	7.02789	5.70167	1.32622	2	38	2	29.0437
26	174	62	68	274	83.3567	87.9265	61.4931	51.6895	36.237	6.21943	16.3517	44.5735	14.9362	6.47497	4.5325	1.94247	2	35	2	20.4783
31	169	59	70	265	74.5042	112.513	85.0151	72.7808	39.7321	12.4358	16.5952	45.689	23.2475	6.34994	5.70473	0.64522	2	35	2	20.6575
24	159	48	60	274	82.5566	101.208	70.8225	61.3739	39.8343	10.7529	17.9932	50.3077	23.5741	6.02467	5.57918	0.44549	2	34	2	18.9866
29	165	67	77	268	97.4759	102.785	67.9757	57.5237	45.2613	8.99578	18.0386	37.3328	15.2083	5.77177	4.92507	0.84671	2	26	2	24.6097
33	180	60	71	274	90.8362	109.272	83.7675	71.2905	38.0224	3.63448	16.201	12.9608	6.80157	4.10822	2.18012	1.9281	2	37	2	18.5185
